# Supplementary material for: Assessment of the Management of Patients with Chronic Pain Referred to a Specialized Pain Unit: A Cross-Sectional Multicenter Study (the DUO Project)
Source: J Clin Med. 2022 Jun 22;11(13):3586. doi: 10.3390/jcm11133586 (PMC9267154; doi:10.3390/jcm11133586)
Supplement: Supplementary file 1 [file jcm-11-03586-s001.zip]

Archive with 1 entries (1 files):
- jcm-1743030-supplementary.pdf
